# Supplementary material for: Lance–Adams syndrome or chronic post-hypoxic myoclonus in adults: a systematic literature review
Source: Brain Commun. 2025 Sep 9;7(5):fcaf329. doi: 10.1093/braincomms/fcaf329 (PMC12448935; doi:10.1093/braincomms/fcaf329)
Supplement: fcaf329_Supplementary_Data [file fcaf329_supplementary_data.xlsx]

## Sheet: Feuil1
Supplementary table 1. List of all the identified, screened, excluded and included articles in this review. The reason for exclusion through the identification and screening process is explained for each excluded article.
Year of publication	Title	First author	Journal	Identification in Pubmed searches							Inclusion after Pubmed searches	Reasons for exclusion through the identification and screening process									Inclusion after references lists' screening
				n°1	n°2	n°3	n°4	n°5	n°6	n°7		Other language than English or French	Perinatal or pediatric cases	Preclinical data or animal models	Not retrieved	Insufficient data to conclude to LAS	Acute PHM/status myoclonus/myoclonus status epilepticus who did not develop a chronic state of myoclonus suitable with LAS, or early death	Topic on PHM (reviews, comments, books, statements) without reports of original cases of LAS	Large cohorts of patients including patients with LAS but without individual precise data about these patients	Other topic than LAS
2024	Multimodal assessment of the origin of myoclonus in Lance-Adams syndrome	Vellieux G	Neurology	in press
2024	Treatment of refractory post-hypoxic myoclonus and focal epilepsy with subthalamic nuclei deep brain stimulation	Tharp E	Parkinsonism Relat Disord		x		x		x		yes
2024	Successful Synergistic Use of Gabapentin With Other Antiepileptic Drugs in the Management of Lance-Adams Syndrome Complicated by Alcohol Withdrawal Seizures: A Case Report	Chowdhury D	Clin Neuropharmacol	x							no				x
2024	Lance Adams Syndrome in the Setting of COVID-19 Pneumonia	Krishnaiengar SR	Cureus	x			x		x		yes
2024	Lance-Adams Syndrome in the Intensive Care Unit: A Case Report.	Angeles-Sistac D	Cureus	x	x		x		x		yes
2024	COVID 19 and myoclonus, do hemodialysis patients have more risk?	Pol Heres SV	Nefrologia (Engl Ed)		x		x		x		no					x
2023	Myoclonus in comatose patients with electrogaphic status epilepticus after cardiac arrest: corresponding EEG patterns, effects of treatment and outcomes	Nutma S	Resuscitation						x		no						x
2023	Neuroprognostication in the post cardiac arrest patient: a canadian cardiovascular society position statement	Fordyce CB	Can J Cardiol						x		no							x
2023	Anti-seizure medicine tretment of post-anoxic myoclonus	Coppler PJ	Resuscitation			x		x	x	x	no						x
2023	Lance-Adams syndrome: case series and literature review	Zheng J	Clin Neurophysiol Pract	x	x				x		yes
2023	Post-hypoxic myoclonus; what we know and gasp in knowledge	Ahmed HS	Trop Doct	x	x		x		x		no				x
2023	Effectiveness of electroconvulsive therapy in Lance-Adams syndrome	Vellieux G	Brain Stimulation	x	x						yes
2023	Post hypoxic myoclonus: a tale of two minds	Asghar A	Epilepsy Behav Rep	x			x		x		yes
2023	Myoclonus status revealing COVID 19 infection	Ben Mohamed D	Seizure						x		no									x
2023	Neurophysiological and clinical correlates of acute posthypoxic myoclonus	Freund BE	J Clin Neurophysiol		x						no						x
2022	A rare case of Lance-Adams syndrome: status post-successful cardiopulmonary resuscitation	Rahman A	Cureus	x	x		x		x		yes
2023	A case of multidrug-resistant Lance-Adams syndrome successfully treated with phenobarbital	Yeniay Sut N	Clin Neuropharmacol	x							no				x
2022	A case of Lance-Adams syndrome in a patient with attempted hanging	Subramanian M	Indian J Crit Care Med	x	x		x		x		yes
2022	Hypoxic ischemic brain injury with status myoclonus in a case with post-operative massive pulmonary thromboembolism: a diagnostic and therapeutic challenge	Mondal R	Arch Clin Cases		x	x	x	x	x	x	no						x
2022	Status myoclonus with post-cardiac arrest syndrome: implications for prognostication	Chakraborty T	Neurocrit care							x	no				x
2022	Posthypoxic segmental spinal "flutter"-like myoclonus	Maramattom BV	Neurol India		x						no									x
2022	Lance-Adams syndrome after hypoxic cardiac arrest: a case report	Lim ML	A A Pract	x	x		x		x		no				x
2022	A systematic review of the efficacy of perampanel as treatment for myoclonuc seizures and symptomatic myoclonus	Mir A	Epileptic Disord	x							no							x
2022	Cervical osteomyelitis, cardiac arrest and Lance-Adams syndrome: a case report	Wasey W	Cureus	x							yes
2022	Disorders of movement due to acquired and traumatic brain injury	Moon D	Curr Phys Med Rehabil Rep						x		no							x
2022	Neurological pupil indec and its association with other prognostic tools after cardiac arrest: a post hoc analysis	Peluso L	Resuscitation						x		no									x
2022	Post-cardiac arrest myoclonus and in ICU mortality : insights from the parisian registry of cardiac arrest (PROCAT)	Ben Hadj Salem O	Neurol Sci					x		x	no						x
2022	A case of lance-adams syndrome with mixed cortical and reticular reflex myoclonus	Chan AHW	Tremor Other Hyperkinet Mov	x	x		x		x		yes
2022	Lance-Adams syndrome after cardiac arrest	Gudivada KK	Neurol India	x							yes
2022	Lance-Adams syndrome: two cases report and literature review	Guo Y	J Int Med Res	x	x		x		x		yes
2022	Lance-Adams syndrome: an unusual complication of snakebit envenomation	Ghosh R	Toxicon	x							yes
2022	Looking back at the Lance-Adams syndrome: uncommon and unalike	Wijdicks EFM	Neurocrit Care	x							no							x
2021	Characterization of postanoxic tonic eyelid opening: a poorly recognized prognostic sign	Alsallom F	Neurol Clin Pract			x					no						x
2021	Awakening from post anoxic coma with burst suppression with identical bursts	Coppler PJ	Resusc Plus					x		x	no						x
2021	Post-anoxic myoclonus: how can something unclear and unvalidated define early prognosis in cardiac arrest survivors?	Gudenkauf JC	Resuscitation			x		x		x	no						x
2021	Neuro-anatomical localization of EEG identical bursts in patients with and without post-anoxic myoclonus	Kusztos AE	Resuscitation			x		x		x	no						x
2021	Post-hypoxic myoclonus status following out-of-hospital cardiac arrest - does it still predict a poor outcome ? A retrospective study	Brochner AC	Healthcare (Basel)		x		x		x		no						x
2021	COVID 19 and myoclonus, do hemodialysis patients have more risk?	Heres SVP	Nefrologia		x		x		x		no	x
2021	Lance-Adams syndrome: a rare case presentation of myoclonus from chronic hypoxia secondary to COVID-19 infection	Muddassir R	Cureus	x			x		x		yes
2022	Administration of a small dose of perampanel improves walking ability in a case of Lance-adans syndrome	Saita D	Psychiatry Clin Neurosci	x							yes
2021	Perampanel is effective against Lance-Adams syndrome	Stubblefield K	Epileptic Disord	x							yes
2021	De novo movement disorders and COVID-19: exploring the interface	Ghosh R	Mov Disord Clin Pract						x		no									x
2021	A case study of lance-adams syndrome	Shugan A	Neurodiagn J	x	x						yes
2021	Neurological symptoms improved by hyperbaric oxygen therapy in a post-cardiac arrest patient due to carbon monoxide poisoning: a case report	Nah S	Undersea Hyperb Med						x		no				x
2021	Lance-adams syndrome treated by perampanel in the acute term	Katsuki M	Cureus	x	x		x		x		yes
2021	Response to perampanel in a patient with chronic post=hypoxic myoclonus	Muro-Garcia	Rev Neurol		x		x		x		no	x
2021	A case of the successful treatment of severe myoclonus with Lance-Adams syndrome by add-on perampanel showing long term effects	Saito K	Rinsho Shinkeigaku	x							no	x
2020	An exploration of the neural network of Lance-Adams syndrome: a case report	Song J	Brain Neurorehabil	x							yes
2021	Long-term electro-clinical profile of sudden cardiac arrest survivors	Shaker H	Epilepsia Open		x		x		x		yes
2020	MRI and EEG accurately classify favorable prognosis for patients with postanoxic myoclonus: paradigm shift	Krauss GL	Neurology			x					no							x
2020	MRI-EEG correlation for outcome prediction in postanoxic myoclonus: a multicenter study	Beuchat I	Neurology			x					no						x
2020	Cervical spinal cord injury by a low-impact trauma as an unnoticed cause of cardiorespiratory arrest	Maya-Casalprim G	Eur Heart J Case Rep			x		x		x	no						x
2020	The characteristics of patients with bilateral absent evoked potentials after post-anoxic brain damage: a multicentric cohort study	Nobile L	Resuscitation			x		x	x	x	no									x
2020	Added value of somato-sensory evoked potentials amplitude for prognostication after cardiac arrest	Barbella G	Resuscitation			x					no									x
2020	Early risk stratification after resuscitation from cardiac arrest	Coppler PJ	J Am Coll Emerg Physicians Open	x							yes
2020	Treatment of post-hypoxic myoclonus using pallidal deep brain stimulation placed using interventional MRI methods	Gao F	Tremor Other Hyperkinet Mov	x	x		x		x		yes
2020	Functional neural changes after low-frequency bilateral globus pallidus internus deep brain stimulation for post-hypoxic cortical myoclonus: voxel-based subtraction analysis of serial positron emission	Kim MJ	Brain Cci	x	x		x		x		yes
2021	Teaching video neuroiamges: a case of lance-adams syndrome with seesaw nystagmus	Keeton G	Neurology	x							yes
2020	Myoclonus and COVID-19: a challenge for the present, a lesson for the future	Latorre	Mov Dis Clin Pract		x						no							x
2020	Clinical outcome and intraoperative neurophysiology of the lance-adams syndrome treated with bilateral deep brain stimulation of the globus pallidus internus: a case report and review of the literature	Mure H	Stereotact Funct Neurosurg	x							yes
2020	Posthypoxic action myoclonus (the lance-adams syndrome)	Marcellino C	BMJ Case Rep	x	x						yes
2020	Clinical conundrum: status epilepticus culminating into acute dystonia myoclonus	Khilari ML	BMJ Case Rep						x		no		x
2020	Movement disorders after hypoxic brain injury following cardiac arrest in adults	Scheibe F	Eur J Neurol		x		x		x		yes
2020	Generalized myoclonus in COVID-19	Rabano-Suarez P	Neurology						x		no									x
2020	Alcohol-Responsive Hyperkinetic Movement Disorders—a Mechanistic Hypothesis	Frucht SJ	Tremor Other Hyperkinet Mov		x						yes
2020	Post-Hypoxic Myoclonus after COVID-19 infection recovery	Ros-Castello V	Mov Disord Clin Pract		x		x		x		yes
2020	Improvement of "bouncy gait" in lance-adams syndrome with perampanel	Lim SY	Cureus	x	x		x		x		yes
2020	Perampanel in refractory post-hypoxic myoclonus: see the difference!	Kamel WA	Acta Neurol Belg		x		x		x		yes
2019	Low-dose perampanel improves refractory cortical myoclonus by the dispersed and suppressed paroxysmal depolarization shifts in the sensorimotor cortex	Oi K	Clinical Nneurophysiology																		yes
2019	A case of Lance-Adams syndrome post life-threatening bronchial asthma	Kim HS	EMJ																		yes
2019	Inspiratory myoclonus	Dekker MCJ	Tremor Other Hyperkinet Mov			x		x		x	no									x
2019	Increasing evidence for the use of sodium oxybate in multi-drug resistant lance-adams syndrome	Riboldi GM	Tremor Other Hyperkinet Mov	x	x						yes
2019	The usefulness of quantitative EEG and advanced MR techniques in the monitoring and long-term prognosis of lance-adams syndrome	Szczepanska A	Front Neurol	x	x		x		x		yes
2019	Improving post-hypoxic myoclonus using cannabidiol	Zollner JP	Seizure	x	x		x		x		yes
2019	Early electroencephalogram does not reliably differentiate outcomes in post-hypoxic myoclonus	Dalic LJ	Crit Care Resusc		x		x		x		no								x
2018	Novel epileptogenic positive rolandic sharp waves in an adult: an unusual case of post-hypoxic myoclonus	McLeod GA	Seizure		x		x		x		yes
2018	Short "infraslow" activity (SISA) with brust suppression in acute anoxic encephalopathy: a rare, specific ominous sign with acute posthypoxic myoclonus or acute symptomatic seizures	Togo M	J Clin Neurophysiol		x						no						x
2018	Acute antiepileptic drug use in intensive care units	Vorderwulbecke BJ	J Neurol		x		x		x		no					x
2018	The interrelation between clinical presentation and neurophysiology of posthypoxic myoclonus	van Zijl JC	Ann Clin Transl Neurol		x	x					no					x
2018	Myoclonus in the elderly: a retrospective analysis of clinical and electrophysiological characteristics of patients referred to an electrophysiology laboratory	Kiziltan ME	Parkinsonism Relat Disord		x		x		x		no								x
2018	Electro-clinical characterisctics and prognostic significance of post anoxic myoclonus	Dhakar MB	Resuscitation					x		x	no								x
2018	Early myoclonus following anoxic brain injury	Reynolds AS	Neurol Clin Pract			x					no						x
2018	Treatment of postanoxic action myoclonus with intrathecal baclofen : a case report	Whitlock JA	PM&R			x					yes
2018	Ocular bobbing/dipping after cardiac arrest may be a post-anoxic myoclonus	Scheneider J	Resuscitation			x		x		x	no									x
2018	Retrospective study of perampanel efficacy and tolerability in myoclonic seizures	Gil-Lopez FJ	Acta Neurol Scand					x		x	no									x
2017	Refractory Lance-Adams syndrome: pharmacotherapy management and iatrogenic complications	Lazaro Lopez E	Eur J Hosp Pharm																		yes
2017	Myoclonus after cardiac arrest: where do we go from here?	Freund B	Epilepsy Curr		x						no							x
2017	Lance-Adams syndrome associated with cerebellar pathology	Waddell A	J Community Hosp Intern Med Perspect	x	x		x		x		yes
2017	Photosensitive posthypoxic reflex myoclonus in a postcardiac arrest individual: an interesting finding	Mahale RR	J Neurosci Rural Pract		x						no						x
2017	Improvement of post-hypoxic myoclonus with bilateral pallidal deep brain stimulation: a case report and review of the literature	Ramdhani RA	Tremor Other Hyperkinet Mov		x		x		x		yes
2017	Clinical classification of post anonix myoclonuc status	Mikhaeil-Demo Y	Resuscitation					x	x	x	no						x
2017	Post-hypoxic myoclonus: the good, the bad and the ugly	Acharya JN	Clin Neurophysiol Pract		x		x		x		no							x
2017	Lance-adams syndrome after infective endocarditis	Val-jordan E	Rev Neurol	x							no	x
2017	Post-hypoxic myoclonus: differentiating benign and malignant etiologies in diagnostis and prognosis	Freund B	Clin Neurophysiol Pract	x	x		x		x		no							x
2017	Early Lance–Adams syndrome after cardiac arrest: Prevalence, time to return to awareness, and outcome in a large cohort	Aicua Rapun I	Resuscitation	x							yes
2017	Post-anoxic reticular reflex myoclonus in a child and proposed classification of post-anoxic myoclonus	Ong MT	Pediatr Neurol	x		x		x	x	x	no		x
2017	The inter-rater variability of clinical assessment in post-anoxic myoclonus	van Zijl JC	Tremor Other Hyperkinet Mov			x		x	x	x	no						x
2017	A nuanced view of post-anoxic myoclonus	Elmer J	Resuscitation			x		x	x	x	no							x
2017	The benefit of neuromuscular blockade in patients with postanoxic myoclonus otherwise obscuring continuous electroencephalography (CEEG)	Newey CR	Crit Care Res Pract			x					no						x
2017	Treatment of seizures and postanoxic status epilepticus	Reynolds AS	Semin Neurol			x					no							x
2016	Differentiating Lance-Adams syndrome from other forms of postanoxic myoclonus	Freund B	Ann Neurol	x		x					no							x
2016	Post-hypoxic myoclonus: current concepts, neurophysiology, and treatment	Gupta HV	Tremor Other Hyperkinet Mov	x	x		x	x	x	x	no							x
2016	Lance-adams syndrome: a special case of a mother	Nigam GB	Indian J Crit Care Med	x	x						yes
2016	Volatile anesthetic for the control of posthypoxic refractory myoclonic status	Rayadurg V	Indian J Crit Care Med	x	x						yes
2016	Add-on perampanel in Lance Adams syndrome	Steinhoff BJ	Epilepsy & Behavior Case Reports	x	x						yes
2016	Clinically distinct electroencephalographic phenotypes of early myoclonus after cardiac arrest	Elmer J	Ann Neurol			x					yes
2017	Lance-Adams Syndrome in the Pretargeted Temperature Management Era: A Case Report and Systematic Review	Freund B	Clinical EEG and Neuroscience	x	x						yes
2016	Focal predominant forms of posthypoxic action myoclonus	Gasca-Salas C	Mov Disord Clin Pract		x	x					yes
2016	Myoclonus: pathophysiology and treatment options	Levy A	Curr Treat Options	x							no							x
2015	Increased functional connectivity between motor and sensory cortex in a patient with lance-adams syndrome	Park KM	Clinical Neurology and Neurosurgery	x							yes
2016	A peculiar case of Lance-Adams syndrome	Sanna GD	American Journal of Emergency Medicine	x							yes
2016	Electroencephalographic findings in posthypoxic myoclonus	van Zijl JC	J Intensive Care Med		x	x					no								x
2015	Alleviation of myoclonus after bilateral pallidal deep brain stimulation for Lance-Adams syndrome	Asahi T	J Neurol	x							yes
2015	Periodic eye opening and upward eye deviation accompanied by burst-suppression, as an isolated clinical manifestation of acute post-hypoxic myoclonus	Dericioglu N	Epileptic Disord		x	x	x	x	x	x	no						x
2015	Region-specific role for GluN2B-containing NMDA receptors in injury to Purkinje cells and CA1 neurons following global cerebral ischemia	Quillinan N	Neuroscience		x		x		x		no			x
2015	Deep brain stimulation in a case of mitochondrial disease	martinez-ramirez D	Mov Disord Clin Pract						x		no		x
2015	Should postanoxic status epilepticus be treated aggressively? No!	Rossetti AO	J Clin Neurophysiol			x					no							x
2014	Lance-Adams syndrome: a case report	Jasinska D	Pract Neurol																		yes
2014	Functional outcomes associated with expiratory muscle strengh training: narrative review	Laciuga H	J Rehabil Res Dev	x							no							x
2014	Levatiracetam for the management of Lance-Adams syndrome	Ilik F	Iran J Child Neurol	x	x		x		x		yes
2014	Improvement of post hypoxic action myoclonus with levetiracetam add-on therapy	Bozic K	Vojnosanit Pregl	x	x	x	x	x	x	x	yes
2014	Prognostication in comatose survivors of cardiac arrest: an advisory statement from the european resuscitation council and the european society of intensive care medicine	Sandroni C	Resuscitation			x		x		x	no							x
2014	Prognostication in comatose survivors of cardiac arrest: an advisory statement from the european resuscitation council and the european society of intensive care medicine	Sandroni C	Intensive Care Med			x					no							x
2014	Impact of transient acute hypoxia on the developing mouse EEG	Zanelli S	Neurobiol Dis			x		x	x	x	no			x
2014	Early multimodal outcome prediction after cardiac arrest in patients treated with hypothermia	Oddo M	Crit Care Med			x					no									x
2014	Neurological consequences of cardiac arrest: where do we stand?	Geri G	Ann Fr Anesth Reanim			x		x	x	x	no									x
2014	Postanoxic myoclonus: two case presentations and review of medical management	Budhram A	Arch Phys Med Rehabil			x					yes
2013	Good Functional Outcome after Prolonged Postanoxic Comatose Myoclonic Status Epilepticus in a Patient Who Had Undergone Bone Marrow Transplantation	Accardo J	Case Reports in Neurological Medicine	x							yes
2013	Late relapse myoclonus in a case of Lance-Adams syndrome	Lagrand T	BMJ Case Rep	x	x						yes
2013	Acute onset Lance-Adams syndrome following brief exposure to severe hypoxia without cardiac arrest	Cho AR	Korean J Anesthesiol	x							yes
2013	Serial MRI findings in brain anoxia leading to Lance-Adams syndrome: a case report	Ferlazzo E	Neurol Sci	x	x		x		x		yes
2013	Metabolic changes in DYT11 myoclonus-dystonia	Carbon M	Neurology		x						no									x
2012	Case of post-anoxic reticular reflex myoclonus	Inoue M	Rinsho Shinkeigaku			x		x	x	x	no	x
2012	Acute stimulus-sensitive postanoxic myoclonus: the importance of sensory stimulation in comatose patients	Fernandez-torre JL	Clin EEG Neurosci			x					no						x
2012	Relief of intractable posthypoxic myoclonus after administration of agomelatine	Gonzalez de la aleja JG	Clin Neuropharmacol		x						yes
2012	Lance-Adams syndrome	Shin JH	Ann Rehabil Med	x	x		x		x		yes
2012	Clinical and imaging features of adult anoxic-ischemic encephalopathy after cardioplmonary resuscitation	Li Y	Zhonghua Yi Xue Za Zhi	x	x						no	x
2012	Acute posthypoxic myoclonus after cardiopulmonary resuscitation	Bouwes A	BMC Neurol		x						no						x
2012	Typical spike-and-wave activity in hypoxic-ischemic brain injury and its implications for classifying nonconvulsive status epilepticus	Mader EC Jr	Clin Med Insights Case Rep		x		x		x		no						x
2012	Cerebellar purkinje cell neurodegeneration after cardiac arrest: effect of therapeutic hypothermia	Paine MG	Resuscitation		x		x		x		no			x
2012	Lance-Adams syndrome: Difficulties surrounding diagnosis, prognostication, and treatment after cardiac arrest	Malhotra S	Anesth Essays Res	x			x		x		yes
2012	Ongoing abdominal status myoclonus in postanoxic coma	Legriel S	Neurocrit Care			x					no						x
2012	A clinical profile of 103 patients with secondary movement disorders: correlation of etiology with phenomenology	Netravathi M	Eur J Neurol						x		no								x
2011	New approaches in dystonia (clinical features, genetic issues and pathophysiology)	Vidailhet M	Bull Acad Natl Med			x		x		x	no									x
2011	The Lance-Adams syndrome: helpful or just hopeful, after cardiopulmonary arrest	Yadavmali T	JICS																		yes
2011	Lance-Adams syndrome	Lee HL	Ann Rehabil Med	x	x						yes
2011	Difficulties with neurological prognostication in a young woman with delayed-onset generalised status myoclonus after cardiac arrest due to acute severe asthma	Rajamani A	Indian J Crit Care Med	x	x		x		x		no						x
2011	Myoclonus	Caviness JN	Handb Clin Neurol		x						no							x
2011	Post-hypoxic cortical myoclonus mimicking spinal myoclonus - electrophysiological and functional MRI manifestations	Huang HC	Eur J Neurol		x		x		x		yes
2011	The use of intrathecal baclofen therapy for myoclonus in a patient with lance adams syndrome	Birthi P	PM&R	x							yes
2011	Gpi pallidal stimulation for Lance-Adams syndrome	Yamada K	Neurology	x							yes
2011	Improvement of early diagnosed post-anoxic myoclonus with levetiracetam	Venot M	Intensive Care Med			x		x	x	x	yes
2010	Posthypoxic myoclonus (Lance-Adams syndrome) treated with lacosamide	Galldiks N	Clin Neuropharmacol	x	x						yes
2010	Thalamic deep brain stimulation for the treatment of action myoclonus caused by perinatal anoxia	Kobayashi K	Stereotact Funct Neurosurg						x	x	no		x
2010	Successful urgent thoracotomy in a patient with penetrating heart injury--case report	Smejkal K	Acta Chir Orthop Traumatol Cech		x		x		x		no	x
2010	Memantine exacerbates myoclonic jerks in a rat model of posthypoxic myoclonus	Tai KK	Brain Res		x						no			x
2010	Chapter 33: the history of movement disorders	Lanska DJ	Handb Clin Neurol	x	x						no							x
2010	Poor prognosis despite successful treatment of postanoxic generalized myoclonus	Thomke F	Neurology			x					no						x
2009	Predictors of awakening from postanaxic status epilepticus after therapeutic hypothermia	Rossetti AO	Neurology																		yes
2009	Differential diagnosis of status epilepticus	Navarro V	Rev Neurol			x		x	x	x	no									x
2009	Effects of piracetam therapy in a case of Lance-adams syndrome	Hoshino A	No To Hattatsu	x							no	x
2009	Myoclonus after cardiac arrest : pitfalls in diagnosis and prognosis	English WA	Aneaesthesia	x							yes
2009	A patient with intractable posthypoxic myoclonus (lance-adams syndrome) treated with sodium oxybate	Arpesella R	Anaesth Intensive Care	x	x						yes
2009	Dramatic effect of levetiracetam on posthypoxic myoclonus: difficult weaning from mechanical ventilation	Muslu B	Clin Neuropharmacol		x						yes
2009	Post-hypoxic myoclonic status: the prgnosis is not always hopeless	Datta S	Crit Care Resusc		x		x		x		no						x
2009	Post-hypoxic changes in rat cortical neuron GABA A receptor function require L-type voltage-gated calcium channel activation	Wang L	Neuropharmacology		x		x		x		no			x
2008	Respiratory muscle stenght training applications	Sapienza CM	Curr Opin Otolaryngol Head Neck Surg	x							no							x
2008	Myoclonus	Chang VC	Curr Treat Options Neurol		x						no							x
2008	Massive rhythmic axial myoclonus in post-anoxic coma	Legriel S	Epileptic Disord			x		x	x	x	no						x
2008	Predicting prognosis in post-anoxic coma	Kirsch M	Rev Mev Liege			x		x	x	x	no									x
2008	Periodic eye opening and swallowing movements associated with post-anoxic burst-suppression EEG pattern	Fernandez-torre JL	Epileptic Disord			x		x	x	x	no						x
2008	Ketogenic diet prevents cardiac arrest-induced cerebral ischemic neurodegeneration	Tai KK	J Neural Transm (Vienna)		x		x		x		no			x
2007	Ketogenic diet prevents seizure and reducec myoclonic jerks in rats with cardiac arrest-induced cerebral hypoxia	Tai KK	Neurosci Lett		x						no			x
2007	Post-hypoxic animal models of myoclonus	Tai KK	Parkinsonism Relat Disord		x		x		x		no			x
2007	Brivaracetam is superior to levetiracetam in a rat model of post-hypoxic myoclonus	Tai KK	J Neural Transm (Vienna)		x		x		x		no			x
2007	NMDA receptor-mediated excitotoxicity contributes to the cerebral hypoxic injury of a rat model of posthypoxic myoclonus	Tai KK	Brain Res		x						no			x
2007	Lance-Adams syndrome: a report of two cases	Zhang YX	Journal of Zhejiang University Science B	x	x		x		x		yes
2007	Use of levetiracetam in the management of post-anoxic myoclonias. A report of two cases	Lay-Son Rivas L	Neurologia			x		x	x	x	no	x
2006	Symptomatic myoclonus	Borg M	Neurophysiol Clin			x		x	x	x	no									x
2006	The prognostic value of early transcranial doppler ultrasound following cardiopulmonary resuscitation	Wessels T	Ultrasound Med Biol			x					no									x
2006	Movement disorders after resuscitation from cardiac arrest	Venkatesan A	Neurol Clin		x						no							x
2006	Lance-adams syndrome in patient with anoxic encephalopathy in the course of bronchial asthma	Kowalczyk EE	Wiad Lek	x							no	x
2006	Post-anoxic myoclonus: A case presentation and review of management in the rehabilitation setting	Polesin A	Brain Inj			x		x	x	x	yes
2005	A single-blind, open-label trial of sodium oxybate for myoclonus and essential tremor	Frucht SJ	Neurology																		yes
2005	Acute stimulus-sensitive postanoxic myoclonus: description of a case	Fernandez-torre JL	Clin EEG Neurosci			x					no						x
2005	Post-hypoxic myoclonux induces Fos expression in the reticular thalamic nucleus and neurons in the brainstem	Tai KK	Brain Res		x		x		x		no			x
2005	Rhythmic EMG and EEG activity during voluntary movement in posthypoxic cortical action myoclonus	Uozumi T	J UOEH		x						yes
2005	A pilot tolerability and efficacy trial of sodium oxybate in ethanol-responsive movement disorders	Frucht SJ	Movement Disorders		x						yes
2005	Marked amelioration of alcohol-responsive posthypoxic myoclonus by xyrem	Frucht SJ	Movement Disorders		x						yes
2005	Limited efficacy of levetiracetam on myoclonus of different etiologies	Lim LL	Parkinsonism Relat Disord		x						yes
2005	Observations on comatose survivors of cardiopulmonary resuscitation with generalized myoclonus	Thomke F	BMC Neurol			x					no						x
2005	Prognosis following postanoxic myoclonus status epilepticus	Hui AC	Eur Neurol			x					yes
2004	Trimethoprim-Sulfamethoxazole exacerbates posthypoxic action myoclonus in a patient with suspicion of pneumocystis jiroveci infection	Jundt F	Infection	x	x						yes
2004	The metabolic topography of posthypoxic myoclonus	Frucht SJ	Neurology		x						yes
2003	EEG findings in post-ischemic myoclonus	Jantti V	Duodecim						x		no	x
2003	Myoclonus	Agarwal P	Curr Opin Neurol		x						no							x
2003	Favorable course of Lance-adams syndrome postanoxic action myoclonus	Errguig L	Rev Neurol	x		x					no				x
2003	Levetiracetam: preliminary efficacy in generalized seizures	Kasteleijn-Nolst Trenité DG	Epileptic Disord			x					no									x
2003	A case of area-specific stimulus-sensitive postanoxic myoclonus	Zivkovic SA	J Clin Neurophysiol			x					no						x
2002	The clinical challenge of posthypoxic myoclonus	Frucht SJ	Adv Neurol		x						no				x
2002	Why do purkinje cells die so easily after global brain ischemia? Aldolase C, EAAT4, and the cerebellar contribution to posthypoxic myoclonus	Welsh JP	Adv Neurol		x						no				x
2002	The serotonin hypothesis of myoclonus from the perspective of neuronal rhythmicity	Welsh JP	Adv Neurol		x	x					no				x
2002	Posthypoxic myoclonus animal models	Truong DD	Adv Neurol		x						no				x
2002	The pacemaker in posthypoxic myoclonus: where and what to do about it?	Thach WT Jr	Adv Neurol		x						no				x
2002	Suppression of cortical myoclonus by levetiracetam	Schauer R	Movement Disorders		x						yes
2001	Giant evoked potentials	Baez Martin MM	Adv Neurol			x					no	x
2001	Treatment and log-term follow-up of post-anoxic myoclonus	Janszky J	Orv Hetil	x		x		x	x	x	no	x
2001	Suppression of post-hypoxic and post-encephalitic myoclonus with levetiracetam	Genton P	Neurology		x		x		x		no							x
2001	Estrogen supplementation in the posthypoxic myoclonux rat model	Kompoliti K	Clin Neuropharmacol		x						no			x
2001	Negative myoclonus in posthypoxic patients: historical note	Lance JW	Movement Disorders		x						yes
2001	Suppression of post-hypoxic and post-encephalitic myoclonus with levetiracetam	Krauss GL	Neurology		x		x		x		yes
2001	Piracetam in post-hypoxic action myoclonus	Harsha AB	J Assoc Physicians India		x		x		x		no				x
2001	A 56-year-old woman with parkinsonism, whose mother had parkinson's disease	Shimo Y	No To Shinkei						x		no	x
2001	A pilot tolerability and efficacy study of levetiracetam in patients with chronic myoclonus	Frucht SJ	Neurology																		yes
2000	Antimyoclonic effect of levetiracetam	Genton P	Epileptic Disord			x		x		x	yes
2000	Posthypoxic myoclonus. Workshop proceedings. Washington DC, USA. March 21-22, 1999	No authors listed	Movement Disorders		x						no							x
2000	Involvement of GABA(A) receptors in myoclonus	Matsumoto RR	Movement Disorders		x						no			x
2000	Posthypoxic myoclonus in the rat: natural history, stability, and serotoninergic influences	Goetz CG	Movement Disorders		x						no			x
2000	Animal model of posthypoxic myoclonus: II. Neurochemical, pathologic, and pharmacologic characterization	Kanthasamy AG	Movement Disorders		x						no			x
2000	Animal models of posthypoxic myoclonus: I. Development and validation	Truong DD	Movement Disorders		x						no			x
2000	Physiology of human posthypoxic myoclonus	Hallett M	Movement Disorders		x						no							x
2000	The clinical spectrum of posthypoxic myoclonus	Frucht S	Movement Disorders		x						yes
2000	Postural and action myoclonus in patients with parkinsonian type multiple system atrophy	Salazar G	Movement Disorders		x						no									x
2000	A pharmacological profile of piracetam (Myocalm), a drug for myoclonus	Tajima K	Nihon Yakurigaku Zasshi			x		x		x	no	x
2000	A case of post-hypoxic encephalopathy with initial massive myoclonic status followed by alternating jacksonian seizures	Kanemoto K	Seizure			x		x	x	x	no						x
2000	Early electrophysioligical and histologic changes after global cerebral ischemia in rats	Geocadin RG	Movement Disorders			x		x	x	x	no			x
1999	Animal model of posthypoxic myoclonus: effects of serotoninergic antagonists	Pappert EJ	Neurology	x	x						no			x
1999	Effect of riluzole on the neurological and neuropathological changes in an animal model of cardiac arrest-induced movement disorder	Kanthasamy AG	J Pharmacol Exp Ther		x						no			x
1999	Antimyoclonic and neuroprotective effects of lamotrigine in an animal model of cardiac arrest	Kanthasamy AG	Restor Neurol Neurosci		x						no			x
1998	Early myoclonic status and outcome after cardiorespiratory arrest	Morris HR	J Neurol Neurosurg Psychiatry																		yes
1998	Effectiveness of valproic acid for postanoxic action myoclonus (Lance-Adams syndrome)	Liron L	Ann Fr Anesth Reanim	x	x	x					yes
1997	The clinical features and prognosis of chronic posthypoxic myoclonus	Werhahn KJ	Movement Disorders		x						yes
1997	Electrographic study of brainstem reflex myoclonus	Oguro K	Electromyogr Clin Neurophysiol		x		x		x		no				x
1996	Antimyoclonic effect of gabapentin in a posthypoxic animal model of myoclonus	Kanthasamy AG	Eur J Pharmacol		x						no			x
1996	Effects of GABA uptake inhibitors on posthypoxic myoclonus in rats	Jaw SP	Brain Res Bull		x						no			x
1996	Effects of glutamate receptor antagnosist on posthypoxic myoclonus in rats	Jaw SP	Brain Res Bull		x						no			x
1996	Chronic treatments with 5-HT1A agonists attenuate posthypoxic myoclonux in rats	Jaw SP	Pharmacol Biochem Behav		x						no			x
1996	Stimulus-sensitive seizures in postanoxic coma	Van Cott AC	Epilepsia			x		x	x	x	no						x
1995	Epileptic negative myoclonus	Tassinari CA	Adv Neurol			x					no				x
1995	Postanoxic coma: good recovery despite myoclonus status	Arnoldus EPJ	Annals of Neurology			x					yes
1995	A case of dyskinetic cerebral palsy resembling post-anoxic action myoclonus	Sugama S	Brain Dev			x		x	x	x	no		x
1995	Regulation of tyrosine protein kinase receptor Trk-B and motor function in rats following cardiac arrest	Jaw SP	Pharmacol Biochem Behav		x						no			x
1995	Effects of selective serotoninergic ligands on posthypoxic audiogenic myoclonus	Matsumoto RR	Movement Disorders		x						no			x
1995	Association between brain indole levels and severity of posthypoxic myoclonus in rats	Matsumoto RR	Pharmacol Biochem Behav		x						no			x
1995	Animal models of myoclonus	Kanthasamy AG	Clin Neurosci		x						no			x
1995	Expression of Bcl-2 and Bax in the frontoparietal cortex of the rat following cardiac arrest	Jaw SP	Brain Res Bull		x						no			x
1995	A characteristic blink response observed in a patient with Lance-Adams syndrome - somatosensory-evoked blink response	Imamura N	No To Shinkei	x							no	x
1994	Prognostic value of myoclonus status in comatose survivors of cardiac arrest	Wijdicks EF	Ann Neurol			x					no						x
1994	The Lance-Adams syndrome following cardiopulmonary resuscitation: a report of two cases	Yamaoka H	J Anesth	x							yes
1994	Posthypoxic myoclonus in intensive care	Miro O	Eur J Emerg Med	x	x						no				x
1994	Involvment of 5-HT2 receptors in posthypoxic stimulus-sensitive myoclonus in rats	Jaw SP	Pharmacol Biochem Behav		x						no			x
1994	Novel rat cardiac arrest model of posthypoxic myoclonus	Truong DD	Movement Disorders		x						no			x
1993	Use of clonazepam and valproate in patients with Lance-Adams syndrome	Wicklein EM	Journal Of The Royal Society Of Medicine	x							yes
1993	Post anoxic action myoclonus	Larner AJ	Journal Of The Royal Society Of Medicine					x	x	x	yes
1993	Action myoclonus after cerebral anoxia	Rizvi AH	N J Med		x						no				x
1992	Action myoclonus after cerebral hypoxia: treatment with clonazepam	Rustom R	Journal Of The Royal Society Of Medicine																		yes
1992	Neuroradiological exploration of posthypoxic intention and action myoclonus syndrome	Lanteri-Minet M	Presse Med		x						no				x
1992	Coma polyneuropathy after cardiopulmonary resuscitation	Derissen W	Nervenarzt	x							no	x
1992	Effect of alcohol on action myoclonus in Lance-adams syndrome and progressive myoclonus epilepsy	Genton P	Movement Disorders	x							no							x
1992	Electrophysiological and pharmacological studies of somatosensory reflex myoclonus	Takeuchi H	Electromyogr Clin Neurophysiol			x		x		x	no				x
1991	Magnetoencephalography studies on spike foci using a 37-channel biomagnetometer system	Yotsumoto H	Rinsho Byori	x							no	x
1991	Posthypoxic myoclonus (the Lance- Adams syndrome) in the intensive care unit	Harper SJ	Anaesthesia	x	x						yes
1991	A Case of Postanoxic Encephalopathy With Cortical Action and Brainstem Reticular Reflex Myoclonus	Brown P	Movement Disorders			x					yes
1991	Intrahemispheric and interhemispheric spread of cerebral cortical myoclonic activity and its relevance to epilepsy	Brown P	Brain																		yes
1991	The hyperekplexias and their relationship to the normal startle reflex	Brown P	Brain																		yes
1991	Substance P-like immunoreactivity and somatostatin-like immunoreactivity in the ventricular fluid of patients with chronic pain syndromes	Jost S	Eur Arch Psychiatry Clin Neurosci			x					no									x
1991	Action myoclonus (Lance-Adam syndrome) secondary to strangulation with dramatic response to alcohol	Jain S	Movement Disorders																		yes
1990	The significance of myoclonic status epilepticus in postanoxic coma	young GB	Neurology			x					no						x
1990	Value of the monkey papio papio for the study of epilepsy	Menini C	Pathol Biol (Paris)			x		x		x	no			x
1990	Transient traumatic reticular myoclonus. Case report.	Bettoni L	Funct Neurol		x		x		x		no									x
1989	The treatment of severe action myoclonus	Obeso JA	Brain																		yes
1989	Study on the concentration of 5HIAA in the lumbar CSF in neurological diseases	Fukuda H	Rinsho Shinkeigaku	x							no	x
1988	Effect of chrnoic treatment with 5-hydroxytryptophan on cortical serotonin receptors in the rat	Pranzatelli MR	Clin Neuropharmacol		x						no			x
1988	clinical, biochemical, and pharmacological observation in a patient with postasphyxic myoclonus: association to serotonin hyperactivity	Gimenez-roldan S	Clin Neuropharmacol		x						yes
1988	Post-hypoxic action (intention) myoclonus: a clinico-electroencephalographic study	Witte OW	J Neurol		x		x		x		yes
1988	Therapeutic trial with glycine in myoclonus	Truong DD	Movement Disorders																		yes
1987	Incidence of postanoxic myoclonus after resuscitation for cardiorespiratory arrest	Kidron D	Harefuah			x					no	x
1986	Toxic myoclonus	Obeso JA	Adv Neurol		x						no									x
1986	Antimyoclonic action of piracetam	Obeso JA	Clin Neuropharmacol																		yes
1986	Postmortem studies on posthypoxic and post-methyl bromide intoxication: case reports.	Hauw JJ	Adv Neurol		x				x		no				x
1986	Action myoclonus, Ramsay Hunt syndrome, and other cerebellar myoclonic syndromes	Lance JW	Adv Neurol		x		x		x		no				x
1986	Posthypoxic action myoclonus: literature review update	Fahn S	Adv Neurol		x						no				x
1986	Newer drugs for posthypoxic action myoclonus: observations from a well-studied case	Fahn S	Adv Neurol		x						no				x
1986	Treatment of posthypoxic action myoclonus: implications for the pathophysiology of the disorder	Chadwick D	Adv Neurol		x						no				x
1986	Biochemistry and therapeutics of posthypoxic myoclonus	Van Woert MH	Adv Neurol		x						no				x
1986	Post-anoxic hemi-myoclonic encephalopathy: report of a case	Moreira Filho PF	Arq Neuropsiquiatr	x		x		x	x	x	no	x
1986	Electroencephalographic findings in post-anoxic myoclonic encephalopathy	Moreira Filho PF	Arq Neuropsiquiatr			x		x	x	x	no	x
1986	Urea-induced stimulus-sensitive myolonus in the rat	Muscatt S	Adv Neurol			x					no			x
1985	Cardiopulmonary arrest. Pathophysiology and neurologic complications	Bass E	Ann Intern Med			x		x		x	no							x
1985	Significance of abnormally high somatosensory evoked potentials (SEV)	Gehin P	Rev Electroencephalogr Neurophysiol Clin		x		x		x		no									x
1985	Pathogenesis of giant somatosensory evoked potentials in progressive myoclonic epilepsy	Shibasaki H	Brain		x						no								x
1985	Progabide in the treatment of hyperkinetic extrapyramidal movement disorders	Mondrup K	Acta Neurol Scand			x					yes
1985	myoclonus in the rat induec by p,p'-DDT and the role of altered monoamine function	Pratt JA	Neuropharmacology			x		x		x	no			x
1985	Catamenial exacerbation of action myoclonus: successful treatment with acetazolamide	Goetting MG	Journal of Neurology, Neurosurgery, and Psychiatry																		yes
1983	Fluoxetine in the treatment of intention myoclonus	Van Moert MH	Clinical Neuropharmacology																		yes
1983	Myoclonus following severe asthma: clonazepam relieves	Chee YC	Aust NZ J Med																		yes
1983	Postanoxic symptomatic oscillatory myoclonus	Obeso JA	Neurology			x					no		x
1983	GABA receptor agonists in intention myoclonus	Mondrup K	Lancet																		yes
1982	Treatment of myoclonic syndromes with paroxetine alone or combined with 5-HTTP	Magnussen I	Acta Neurol Scand																		yes
1982	Post-anoxic myoclonic encephalopathy (Lance-Adams syndrome) anatomopathological study of 2 cases	Moreira Filho PF	Arq Neuropsiquiatr	x		x		x	x	x	no	x
1982	Gamma-hydroxybutyrate in experimental myoclonus	Menon MK	Neurology	x		x					no							x
1982	Valproic acid in the treatment of nonepileptic myoclonus - report of three cases	Sotaniemi K	Arch Neurol																		yes
1981	A lance-adams syndrome of a diver (author's transl)	Yoshida Y	No To Shinkei	x							no	x
1981	Post-anoxic myoclonic encephalopathy (Lance-Adams syndrome) : report of 6 cases	Moreira Filho PF	Arq Neuropsiquiatr	x		x		x	x	x	no	x
1981	Postanoxic myoclonus: treatment of a case with 5-hydroxytryptophan and a decarboxylase inhibitor	beretta E	J Neurol			x					yes
1980	Post-anoxic action myoclonus (Lance-Adams syndrome) treated with levodopa and gabaergic drugs	Coletti A	Journal of Neurology, Neurosurgery, and Psychiatry	x		x		x	x	x	yes
1980	Post-anoxic intention and action myoclonies: neuropathological study in one case	Masson M	Rev Neurol			x		x	x	x	yes
1980	Effect of L-5HTP and drugs acting on serotonin metabolism in various myoclonic syndromes	Avanzini G	Monogr Neural sci			x		x		x	no									x
1979	Clinical neurophysiological aspects of post-hypoxic intention myoclonus	Young RR	Adv Neurol		x		x		x		no				x
1979	Action myoclonus following acute cerebral anoxia	DeLisa JA	Arch Phys Med Rehabil		x						no				x
1979	Serotoninergic mechanisms in myoclonus	Growdon JH	J Neural Transm Suppl		x		x		x		yes
1979	Posthypoxic action myoclonus: review of the literature and report of two new cases with response to valproate and estrogen	Fahn S	Adv Neurol		x						no				x
1979	Postanoxic action myoclonus (Lance-Adams syndrome) responding to valproate	Rollinson RD	Arch Neurol	x		x					yes
1979	Intention and post-anoxic action myoclonias. Amelioration by piracetam	cremieux C	Nouv Presse Med			x		x	x	x	no				x
1979	5-hydroxytryptamine and myoclonus induced by 1,2-di-hydrobenzene (catechol) in the guinea-pig	Chadwick D	Br J Pharmacol			x		x		x	no			x
1979	Myoclonus and the electroencephalogram, a review	Niedermeyer E	Clin Electroencephalograph			x		x	x	x	yes
1979	Treatment of postanoxic intention myoclonus with valproic acid	Bruni J	Can J Neurol Sci			x					yes
1979	Uraemic myoclonus: an example of reticular reflex myoclonus?	Chadwick D	J Neurol Neurosurg Psychiatry			x					no									x
1978	Post-hypoxic intention myoclonus treated with 5-hydroxytryptophan and an extracerebral decarboxylase inhibitor	Magnussen I	Acta Neurol Scandinav		x		x		x		yes
1978	Therapeutic effect of piracetam in a case of posthypoxic action myoclonus	Terwinghe G	Acta Neurol Belg		x						no				x
1978	Functional independance in post-anoxic myoclonus: contribution of L-5-HTTP sodium valproate and clonazepam	Carroll WM	BMJ			x		x	x	x	yes
1978	Utilization of levo-5-hydroxytryptophan in post-anoxic myoclonus	Rascol A	Therapie			x		x	x	x	no				x
1978	Post-anoxic action myoclonus: improvement with valproic acid	Fahn S	NEJM			x		x	x	x	yes
1977	Reticular reflex myoclonus: a physiological type of human post-hypoxic myoclonus	Hallett M	J Neurol Neurosurg Psychiatry		x		x		x		yes
1977	Clinical, biochemical, and physiological features distinguishing myoclonus responsive to 5-hydroxytryptophan, tryptophan, with a monoamine oxidase inhibitor, and clonazepam	Chadwick D	Brain			x		x	x	x	yes
1977	Selective stimulus-sensitive myoclonus in acute cerebral anoxia. A case report	Niedermeyer E	Arch Neurol			x					no						x
1977	Spontaneous remission of postanoxic action myoclonus	Feijoo M	Neurology			x					no				x
1977	Symptomatology and treatment of post-hypoxemic myoclonisms	Wessely P	Anaesthesist						x		no	x
1977	Periodic synchronous and stereotyped myoclonus with postanoxic coma	Wolf P	J neurol			x					no						x
1976	Post-anoxia encephalopathies	Rebucci G	Rev Neurobiol						x		no	x
1976	Chronic cerebellar stimulation in epilepsy	Cooper IS	Arch Neurol																		yes
1976	Case of intention myoclonus (Lance-Adams syndrome) and a dramatic effect of L-5-hydroxytryptophan	Satoyoshi E	Rinsho Shinkeigaku	x							no	x
1976	L-5-hydroxytryptophan in treatment of several different syndromes in which myoclonus is prominent	Growdon JH	Neurology		x						no				x
1976	Neonatal encephalopathy following fetal distress. A clinical and electroencephalographic study	Sarnat HB	Arch Neurol			x					no		x
1976	Beneficial effects of serotonin precursors in postanoxic action myoclonus	De Lean J	Neurology			x					no				x
1976	Intetion myoclonus in Huntington's disease	Novom S	Bull Los Angeles Neurol Soc			x		x		x	no									x
1976	Intention myoclonus: successful treatment with clonazepam	Goldberg MA	Neurology			x					yes
1976	Serotonin and myoclonus	Van Woert MH	Monogr Neural sci			x					no				x
1975	Therapy of intention myoclonus with L-5-hydroxytryptophan and a peripheral decarboxylase inhibitor, MK 486	Van Woert MH	Neurology			x					no				x
1975	Methysergide and myoclonus	Romero F	The Lancet																		yes
1975	Manipulation of brain serotonin in the treatment of myoclonus	Chadwick D	The Lancet																		yes
1975	Relief of myoclonus by L-tryptophan	De Lean J	The Lancet																		yes
1974	Letter: Treatment of post-anoxic intention myoclonus	Van Moert MH	The Lancet			x		x	x	x	yes
1974	Dramatic effect of methysergide on myoclonus	Bedard P	The Lancet																		yes
1974	Letter: levodopa in treatment of myoclonus	Minoli G	The Lancet																		yes
1974	Relief of action myoclonus by 5-hydroxytryptophan	Chadwick D	The Lancet																		yes
1973	HVA and 5HIAA CSF measurements and 5HTP trials in some patients with involuntary movements	Guilleminault C	Journal Of The Neurological Sciences																		yes
1973	Polygraphic study of dyssynergia cerebellaris myoclonica (ramsay-hunt syndrome) and of the intention myoclonus (lance-adams syndrome) during sleep	Tassinari CA	Europ Neurol	x							yes
1972	Pharmacologic analysis of a new case of postanoxic intention and action myoclonus	Lhermitte F	Rev Neurol (Paris)			x			x		yes
1971	Postanoxic-action and intention myoclonus. Stereotaxic study and destruction of the lateral ventral nucleus of the thalamus	Lhermitte F	Rev Neurol (Paris)			x			x		yes
1971	Pharmacological analysis of a case of postanoxic intention and action myoclonus	Lhermitte F	Rev Neurol (Paris)			x			x		yes
1971	Successful treatment of posthypoxic action myoclonus with carbamazepine	Hirose G	JAMA		x						yes
1971	2 cases of the Lance and Adams syndrome. Therapeutic action of RO-05-4023	Boudouresques J	Rev Neurol (Paris)																		yes
1970	Action myoclonus in ramsay hunt myoclonic cerebellar dyssynergy and in Lance-Adams syndrome	Tassinari CA	Rev Neurol (Paris)	x							no								x
1970	Epileptic seizures resulting from acute cerebral anoxia	Niedermeyer E	J Neurol Neurosurg Psychiatry																		yes
1969	Myoclonic syndrome after damage to the cerebellum and brain-stem due to anoxia	Erbsloh F	Electroenceph Clin Neurophyiol																		yes
1969	Post-anoxic myoclonus and similar myoclonic syndromes. Search for a common denominator	Fau R	Encephale			x		x	x	x	yes
1968	Epilepsy	Friedlander J	Prog Neurol Psychiatry						x		no				x
1968	Post-anoxic myoclonic rhythmic discharges	Baldy-Moulinier M	Electroenceph Clin Neurophyiol			x		x	x	x	yes
1968	Myoclonic jerks and falls: aetiology, classification and treatment	Lance JW	Med J Aust																		yes
1968	Myoclonus of intent and myoclonus of action	Castaigne P	Rev Neurol (Paris)																		yes
1967	Clinical and electrophysiological aspects of post-anoxic myoclonus with particular reference to action myoclonus	Muller HR	Electroenceph Clin Neurophyiol			x		x	x	x	no				x
1967	Clinical and electrophysiologic aspects of post-anoxic myoclonus, especially of action myoclonus	Muller HR	Rev Neurol (Paris)			x		x	x	x	yes
1964	Observation anatomo-clinique d'un syndrome myoclonique post-anoxique	Castagine P	Rev Neurol (Paris)																		yes
1963	Myoclonies intentionelles persistantes après réanimation cardiaque	Boudin G	Rev Neurol (Paris)																		yes
1963	The syndrome of intention or action myoclonus as a sequel to hypoxic encephalopathy	Lance JW	Brain																		yes
